# Supplementary material for: Accuracy of Using Generative Adversarial Networks for Glaucoma Detection: Systematic Review and Bibliometric Analysis
Source: J Med Internet Res. 2021 Sep 21;23(9):e27414. doi: 10.2196/27414 (PMC8493455; doi:10.2196/27414)
Supplement: Multimedia Appendix 1 [file jmir_v23i9e27414_app1.xlsx]

## Sheet: Sheet1
All results reported in the literature have been summarized and grouped in tables 2-8 according to papers contribution. The abbreviations used in the following are: Sensitivity (Se), Specificity (Sp), Accuracy (Acc), Area under the receiver operating characteristic curve (AUC), Receiver Operating Characteristic (ROC), the Area Under Curve for Receive Operating Characteristics (AUC-ROC), the Area …
	Ref	Dataset	No of images	Landmark	SE/ Recall	SP	Acc	AUC	F1-Score	Dice	IoU	δ	BLE	ROC	AUC-ROC	AUC-PR	PR	BE	mAP	MCC	notes
2017
	50	Drive	40	BV			0.945														Using 30K dataset size
				BV			0.931														Using 15K dataset size
2019
	57	RIM-ONEv3	159	OD						0.951	0.909
		Drishti-GS	101	OD						0.967	0.938
	89	RIM-ONEv3	159	OD						0.865		0.081
				OC						0.787
		Drishti-GS	101	OD						0.965		0.082
				OC						0.858
		REFUGEE	800	OD						0.9602		0.045
				OC						0.8826
	86	Drishti-GS	101	OD					0.971 ± 0.012				6.23 ± 3.34
				OC					0.905 ± 0.08				11.97 ± 6.12
	42	Drive	40	BV						0.831				0.9817			0.9249
		Stare	20	BV						0.8492				0.9847			0.9265
	80	Drive	40	BV+OD						0.8275					0.981	0.9145					ImageGAN
		Stare	20	BV+OD						0.8378					0.9873	0.9226					ImageGAN
		RIM-ONEv3	159	BV+OD						0.9546								2.2290 ± 1.2608			PixelGAN
		Drishti-GS	101	BV+OD						0.9674								1.3961± 0.7257			PixelGAN
		DRIONS-DB	110	BV+OD						0.9685								1.2461 ± 0.3930			PixelGAN
	78	Drive	40	BV	0.784	0.985	0.9571							0.9873
	85	Drive	40	BV	0.8342	0.9828	0.9729
		Stare	20	BV	0.8074	0.9837	0.9716
	49	Drive	40	BV	0.7798	0.982	0.9615
2020
	82	Drive	40	BV	0.839	0.9734	0.9563	0.9812	0.8301	0.8299									0.917
		Stare	20	BV	0.8479	0.9822	0.9684	0.9853	0.8465	0.8465									0.929
	91	Drive	40	BV	0.832	0.982	0.963	0.98
		Stare	20	BV	0.855	0.99	0.973	0.991
	84	Drive	40	BV	0.8746	0.9894	0.9762	0.9743
		Stare	20	BV	0.764	0.9912	0.9747	0.9885
		CHASEDB1	28	BV	0.7697	0.9811	0.9792	0.9892
	83	Private (1924×1924)	474	RNFL	0.67559	0.99173			0.67391	0.8314	a0.87649								0.92293		amean(IoU)
	94	Drive	40	BV	0.8346	0.9836	0.9706	0.9868	0.8324		7129						0.8302			0.8163
		Stare	20	BV	0.8324	0.9938	0.9876	0.9873	0.837		0.7198						0.8417			0.8306
		HRF	42	BV			0.9761	0.9852	0.7972											0.7845
		CHASEDB1	28	BV			0.9736	0.9859	0.811											0.7979
	43	Drive	40	BV				0.97													Using low annotations
		Stare	20	BV				0.96
	75	DSA	1092	BV	0.810±0.047		0.953±0.010		0.833±0.036	0.820±0.028
	79	REFUGE and Drishti-GS		OD						0.954	0.912	b0.086									b using Mean(δ)
				OC						0.84	0.724
